# Supplementary material for: Impact of Foliar Application of Amino Acids on Essential Oil Content, Odor Profile, and Flavonoid Content of Different Mint Varieties in Field Conditions
Source: Plants (Basel). 2022 Nov 1;11(21):2938. doi: 10.3390/plants11212938 (PMC9731322; doi:10.3390/plants11212938)
Supplement: Supplementary file 1 [file plants-11-02938-s001.zip]

Archive with 1 entries (1 files):
- plants-1923797-SI.pdf
